# Supplementary material for: Fracture Characteristics of Commercial PEEK Dental Crowns: Combining the Effects of Aging Time and TiO2 Content
Source: Polymers (Basel). 2023 Jun 17;15(12):2720. doi: 10.3390/polym15122720 (PMC10303836; doi:10.3390/polym15122720)
Supplement: Supplementary file 1 [file polymers-15-02720-s001.zip]

Archive with 1 entries (1 files):
- polymers-2402342-supplementary.pdf
